# Supplementary material for: Isolation and expression analysis of Salt Overly Sensitive gene family in grapevine (Vitisvinifera) in response to salt and PEG stress
Source: PLoS One. 2019 Mar 19;14(3):e0212666. doi: 10.1371/journal.pone.0212666 (PMC6424420; doi:10.1371/journal.pone.0212666)
Supplement: S1 Table — All data were obtained from three independent experiments with three biological replicates. (XLSX) [file pone.0212666.s001.xlsx]

## Sheet: Sheet1
			Relative expression level of VviSOS3 genes in roots under NaCl (250mM) stress treatment.
			X	Y
				0H	1H	4H	8H	12H	24H	36H
			VvSOS3.1	1	0.280076	0.508777	0.15733	0.198473	3.44615	3.84733
				1	0.304234	0.534351	0.162206	0.229405	3.56667	3.55247
				1	0.28771	0.526718	0.170573	0.206107	3.50641	3.75496
			VvSOS3.2	1	0.335878	0.412648	0.229008	0.259542	1.03817	0.412214
				1	0.350025	0.438476	0.244275	0.274809	1.05343	0.427481
				1	0.343511	0.427481	0.236641	0.267176	1.0458	0.419847
			VvSOS3.3	1	0.839695	0.320611	0.335878	0.351145	1.18084	0.839695
				1	0.870229	0.335878	0.332275	0.346237	1.20611	0.854962
				1	0.854962	0.328244	0.343511	0.358779	1.17489	0.847328
			VvSOS3.4	1	0.086603	0.407481	0.732824	0.793893	1.75572	2.38168
				1	0.10687	0.442481	0.748092	0.828416	1.76877	2.35649
				1	0.099237	0.413511	0.740458	0.801527	1.76336	2.38931
			VvSOS3.5	1	1.72519	5.9084	9.22137	0.70229	7.17556	5.26718
				1	1.75801	5.92366	9.41221	0.725191	7.54199	5.17272
				1	1.73282	5.60305	9.22901	0.709924	7.53435	5.22173
			VvSOS3.6	1	1.92366	3.00763	2.56488	1.54198	3.05343	1.38931
				1	1.89313	3.08397	2.58015	1.55725	3.0687	1.38261
				1	1.9313	3.07634	2.57252	1.54962	3.06107	1.38596
			VvSOS3.7	1	1.00763	0.748092	0.641836	0.473282	4.10687	0.381679
				1	1.00763	0.758779	0.671756	0.461832	4.11374	0.365649
				1	1.00763	0.739696	0.658641	0.480916	4.1145	0.389313
			VvSOS3.8	1	0.610687	1.09924	4.76336	1.45038	1.72519	0.580153
				1	0.619847	1.11679	4.77863	1.46565	1.74046	0.59542
				1	0.620611	1.10687	4.66418	1.46672	1.74428	0.577886
			VvSOS3.9	1	1.54198	1.54198	2.12214	0.610687	2.65649	1.52672
				1	1.55725	1.57252	2.13741	0.641221	2.67176	1.52519
				1	1.5615	1.54951	2.11298	0.619847	2.66412	1.51756
