# Supplementary material for: Isolation and expression analysis of Salt Overly Sensitive gene family in grapevine (Vitisvinifera) in response to salt and PEG stress
Source: PLoS One. 2019 Mar 19;14(3):e0212666. doi: 10.1371/journal.pone.0212666 (PMC6424420; doi:10.1371/journal.pone.0212666)
Supplement: S2 Table — All data were obtained from three independent experiments with three biological replicates. (XLSX) [file pone.0212666.s002.xlsx]

## Sheet: Sheet1
				S2 Table Relative expression level of VviSOS3 gene in stems under 18% polyethylene glycol (PEG) (PEG6000) stress.
				X	Y
					0H	1H	4H	8H	12H	24H	36H
				VvSOS3.1	1	0.435703	1.30711	0.12708	9.53101	2.14221	9.20424
					1	0.422542	1.3475	0.121334	9.38275	2.23298	9.23177
					1	0.444781	1.31619	0.136157	9.51558	2.15129	9.21331
				VvSOS3.2	1	0.145234	1.05295	0.163389	0.762481	1.37973	1.72466
					1	0.148412	1.10439	0.181543	0.754009	1.37429	1.72813
					1	0.154312	1.06203	0.166566	0.771558	1.38881	1.73374
				VvSOS3.3	1	0.163389	1.05295	0.163389	0.762481	1.0711	1.7466
					1	0.164902	1.04388	0.154312	0.712557	1.0587	1.76097
					1	0.172466	1.04675	0.159607	0.76354	1.08018	1.74281
				VvSOS3.4	1	0.708018	5.0469	1.76097	5.31921	3.04539	7.80635
					1	0.706662	5.0295	1.7416	5.31089	3.04992	7.32073
					1	0.753102	5.04251	1.74539	5.30469	3.04085	7.81543
				VvSOS3.5	1	0.67171	0.79879	1.41604	2.81392	4.62935	3.55824
					1	0.642663	0.844024	1.41906	2.84663	4.6475	3.57856
					1	0.668684	0.812408	1.42511	2.61422	4.75638	3.52224
				VvSOS3.6	1	0.544629	0.544629	0.363086	1.0348	3.79425	7.08169
					1	0.536612	0.529349	0.346294	1.0295	3.8054	7.19887
					1	0.553707	0.534947	0.372163	1.00982	3.56283	7.0748
				VvSOS3.7	1	0.544629	0.033086	0.072617	0.082617	0.434579	0.635557
					1	0.562784	0.029909	0.090772	0.090772	0.420373	0.67171
					1	0.537065	0.03742	0.091	0.087734	0.419996	0.662632
				VvSOS3.8	1	1.34342	1.99697	2.65053	2.75643	4.2118	2.59607
					1	1.36157	2.01213	2.63229	2.69501	4.21422	2.63238
					1	1.3445	2.00605	2.51271	2.50529	4.08772	2.51777
				VvSOS3.9	1	3.61271	3.84871	5.97277	7.30711	6.64448	4.25718
					1	3.61381	3.85387	5.96323	7.52269	6.51897	4.30257
					1	3.53179	3.85779	5.71565	7.50681	6.62195	4.27159
