# Supplementary material for: Isolation and expression analysis of Salt Overly Sensitive gene family in grapevine (Vitisvinifera) in response to salt and PEG stress
Source: PLoS One. 2019 Mar 19;14(3):e0212666. doi: 10.1371/journal.pone.0212666 (PMC6424420; doi:10.1371/journal.pone.0212666)
Supplement: S3 Table — a, Determination of K+/Na+ ratio in grape leaves at 0h, 4h, 8h, 12h, 24h and 36h under PEG and salt treatment (250mMNaCl). b, Determination of calcium ion content in grape leaves at 0h, 4h, 8h, 12h, 24h and 36h under PEG and salt treatment (250mMNaCl). All data were obtained from three independent experiments with three biological replicates. (XLSX) [file pone.0212666.s003.xlsx]

## Sheet: Sheet1
				S3 Table Determination of K+/Na+ ratio and calcium ion content in grape leaves, stem, and roots of grape (Vitis vinifera) treated with PEG and salt (250mMNaCl).
				a.Determination of K+/Na+ ratio in grape leaves at 0h, 4h, 8h, 12h, 24h and 36h under PEG and salt treatment (250mMNaCl).
				(a)	CK	1H	4H	8H	12H	24H	36H
				Root	2.81501	2.01072	1.20643	0.938338	0.670241	0.402145	0.265413
					2.95564	2.22271	1.35757	1.02237	0.831874	0.412942	0.30648
					2.78548	2.01672	1.29314	1.0166	0.614617	0.418637	0.220264
				Stem	43.8338	17.8284	6.03217	3.35121	2.94906	1.34048	1.34048
					44.8845	18.0187	6.22796	3.55241	3.15536	1.41814	1.35529
					43.9263	18.2236	6.03797	3.55181	3.15221	1.35481	1.44889
				Leaf	21.9839	12.4665	11.9303	6.89251	6.16622	5.49598	2.89017
					22.2138	12.4055	12.0003	7.21607	6.41718	5.39805	3.07649
					22.2174	12.5842	12.0505	7.09329	6.3749	5.62401	2.94575
				b.Determination of calcium ion content in grape leaves at 0h, 4h, 8h, 12h, 24h and 36h under PEG and salt treatment (250mMNaCl).
				(b)	CK	1H	4H	8H	12H	24H	36H
				Root	4.09756	4.42276	4.45528	4.81301	4.4878	5.56098	5.7561
					4.10892	4.45343	4.46668	4.75286	4.48754	5.49238	5.65597
					4.10824	4.433	4.46548	4.83894	4.51417	5.56968	5.76454
				Stem	10.1138	10.439	8.3252	10.5041	7.41325	7.53451	6.88859
					10.0139	10.4244	8.13774	10.5258	7.49341	7.49189	6.90811
					10.1164	10.4411	8.33017	10.5061	7.43709	7.50204	6.90121
				Leaf	7.93496	7.5122	6.70009	7.41463	6.47154	9.50593	7.77236
					7.93722	7.51357	6.71351	7.55553	6.44865	9.5027	7.70738
					7.94045	7.51826	6.70635	7.42083	6.47902	9.49932	7.77807
