# Supplementary material for: Isolation and expression analysis of Salt Overly Sensitive gene family in grapevine (Vitisvinifera) in response to salt and PEG stress
Source: PLoS One. 2019 Mar 19;14(3):e0212666. doi: 10.1371/journal.pone.0212666 (PMC6424420; doi:10.1371/journal.pone.0212666)
Supplement: S4 Table — All data were obtained from three independent experiments with three biological replicates. (XLSX) [file pone.0212666.s004.xlsx]

## Sheet: Sheet1
				S4 Table Relative expression level of VviSOS3 gene in roots under 18% polyethylene glycol (PEG) (PEG6000) stress.
				X	Y
					1H	4H	8H	12H	24H	36H
				VvSOS3.1	0.772201	1.20978	1.29987	1.18404	5.37967	5.58559
					0.758707	1.15347	1.29987	1.19691	5.39253	5.59846
					0.778636	1.20335	1.29987	1.19048	5.3861	5.59202
				VvSOS3.2	1.69884	1.37709	1.98198	0.158301	0.21879	1.63449
					1.72458	1.38996	1.93455	0.14157	0.23166	1.64736
					1.71171	1.38353	1.98842	0.1287	0.202225	1.64093
				VvSOS3.3	1.72458	1.40283	1.99485	0.11583	0.21879	1.63221
					1.72458	1.4157	2.00772	0.1287	0.23166	1.64736
					1.72458	1.40927	2.00129	0.122265	0.225225	1.64093
				VvSOS3.4	1.6731	1.38709	1.46718	0.36036	0.48906	1.13256
					1.68597	1.38996	1.45028	0.36323	0.481931	1.14543
					1.69537	1.38353	1.46718	0.366795	0.495495	1.13132
				VvSOS3.5	1.37709	1.35522	1.46114	1.05455	2.0612	8.67439
					1.38116	1.36422	1.46005	1.10112	2.10117	8.61587
					1.38353	1.35779	1.47362	1.10039	2.06564	8.60082
				VvSOS3.6	2.07207	1.64736	1.31274	2.53539	2.32947	1.94337
					2.07334	1.56023	1.36174	2.50213	2.24234	1.88824
					2.06151	1.6538	1.31	2.54826	2.33591	1.94981
				VvSOS3.7	2.84427	2.1879	2.32877	1.04247	2.55826	2.32947
					2.84171	2.16377	2.32947	1.07197	2.56113	2.31234
					2.86714	2.19434	2.31204	1.04931	2.55212	2.23591
				VvSOS3.8	0.41184	0.45	0.978839	0.48906	0.30888	0.883261
					0.42338	0.43755	1.01673	0.473801	0.30075	0.888031
					0.41471	0.444015	1.03475	0.501931	0.308675	0.889588
				VvSOS3.9	1.37709	1.63449	4.02118	1.9105	2.38095	6.76963
					1.38996	1.63736	4.01118	1.89337	2.37382	6.69627
					1.39353	1.64093	4.04118	1.93004	2.38739	6.62677
