# Supplementary material for: Isolation and expression analysis of Salt Overly Sensitive gene family in grapevine (Vitisvinifera) in response to salt and PEG stress
Source: PLoS One. 2019 Mar 19;14(3):e0212666. doi: 10.1371/journal.pone.0212666 (PMC6424420; doi:10.1371/journal.pone.0212666)
Supplement: S5 Table — All data were obtained from three independent experiments with three biological replicates. (XLSX) [file pone.0212666.s005.xlsx]

## Sheet: Sheet1
			S5 Table Relative expression level of VviSOS3 genes in stems under NaCl (250mM) stress treatment.
			X	Y
				1H	4H	8H	12H	24H	36H
			VvSOS3.1	2.2156	3.99083	0.729358	0.344037	1.36238	1.3211
				2.22126	3.99741	0.729329	0.311659	1.33554	1.31141
				2.21743	3.92341	0.737145	0.337848	1.35196	1.32275
			VvSOS3.2	1.16972	0.701835	1.27982	1.55505	0.619266	1.52752
				1.16331	0.67112	1.27397	1.54983	0.601832	1.51168
				1.16152	0.696478	1.28189	1.55744	0.621049	1.5301
			VvSOS3.3	2.06422	1.07339	3.12385	1.07339	1.16972	1.41743
				2.07071	1.07857	3.13237	1.07897	1.17565	1.42394
				2.06746	1.07598	3.12811	1.07618	1.17269	1.42069
			VvSOS3.4	0.344037	2.49083	2.71101	5.50459	8.00917	4.47248
				0.350411	2.48591	2.70041	5.51376	8.02712	4.4852
				0.346724	2.48321	2.72571	5.50464	8.02814	4.48814
			VvSOS3.5	0.729358	0.357798	1.21101	0.137615	0.178899	0.261468
				0.750642	0.364933	1.21965	0.144818	0.186368	0.269266
				0.74	0.361366	1.21533	0.141216	0.182634	0.265367
			VvSOS3.6	0.531297	0.412844	0.780642	0.379321	0.161376	0.435506
				0.531641	0.421601	0.780149	0.380658	0.16034	0.436194
				0.534169	0.411222	0.775396	0.38299	0.155858	0.4314
			VvSOS3.7	0.029523	0.028333	0.035524	0.011221	0.035229	0.041284
				0.037007	0.027327	0.037412	0.01005	0.037834	0.05282
				0.032265	0.025975	0.032468	0.011906	0.032679	0.046552
			VvSOS3.8	4.45495	7.69266	2.87615	3.84945	1.96789	2.0567
				4.46274	7.71562	2.79194	3.85692	1.96269	2.05181
				4.45385	7.71914	2.88404	3.84818	1.97529	2.04425
			VvSOS3.9	0.426606	0.438367	0.784404	0.688073	0.729358	0.93578
				0.426075	0.439977	0.790509	0.702251	0.743801	0.93126
				0.42629	0.440172	0.791456	0.685162	0.72658	0.93637
