# Supplementary material for: Isolation and expression analysis of Salt Overly Sensitive gene family in grapevine (Vitisvinifera) in response to salt and PEG stress
Source: PLoS One. 2019 Mar 19;14(3):e0212666. doi: 10.1371/journal.pone.0212666 (PMC6424420; doi:10.1371/journal.pone.0212666)
Supplement: S7 Table — a, Determination of soluble protein content in grape leaves at 0, 4, 8, 12, 24 and 36h under PEG and salt treatment (250mMNaCl). b,Determination of proline content in grape leaves at 0, 4, 8, 12, 24 and 36h under PEG and salt treatment (250mMNaCl). All data were obtained from three independent experiments with three biological replicates. (XLSX) [file pone.0212666.s007.xlsx]

## Sheet: Sheet1
				S7 Table Determination of soluble protein and proline in grape leaves treated with PEG and salt (250mMNaCl).
				a.Determination of soluble protein content in grape leaves at 0, 4, 8, 12, 24 and 36h under PEG and salt treatment (250mMNaCl).
				（a）	CK	0H	4H	8H	12H	24H	36H
				PEG	0.589865	0.297973	0.356622	0.310135	0.887838	1.4473	0.970811
					0.582946	0.294054	0.352703	0.316216	0.883919	1.44338	0.972973
					0.592905	0.301014	0.349662	0.303176	0.890878	1.45034	0.966892
				NaCl	0.589865	0.419595	0.626351	1.22214	1.01246	0.0972973	0.484324
					0.585946	0.415676	0.622432	1.21351	1.01554	0.0942874	0.480405
					0.592905	0.422635	0.629392	1.22511	1.0125	0.0982534	0.477365
				b.Determination of proline content in grape leaves at 0, 4, 8, 12, 24 and 36h under PEG and salt treatment (250mMNaCl).
				（b）	CK	0H	4H	8H	12H	24H	36H
				PEG	25.68	25.6709	37.1628	21.0356	62.2977	135.622	203.883
					26.369	25.89	38.0259	21.4668	63.9159	136.531	204.314
					26.2945	25.4854	37.6214	21.4129	63.8068	136.327	204.288
				NaCl	25.6764	16.9903	90.6149	90.9169	26.699	67.343	81.7152
					25.8876	16.9126	90.4239	91.0194	25.574	67.1521	81.5243
					25.89	16.6214	91.4018	91.4239	26.6127	66.7476	82.1197
